# Supplementary material for: Trends in Dehydration in Older People: Identifying Landmark Scientific Contributions
Source: Nutrients. 2025 Jan 7;17(2):204. doi: 10.3390/nu17020204 (PMC11767598; doi:10.3390/nu17020204)
Supplement: Supplementary file 1 [file nutrients-17-00204-s001.zip]

Archive with 1 entries (1 files):
- nutrients-3392644-supplementary.pdf
